# Supplementary material for: A Recombinase-Mediated Cassette Exchange Platform for a Triple Independent Inducible Expression System for Human Pluripotent Stem Cells
Source: Cells. 2025 Jan 24;14(3):184. doi: 10.3390/cells14030184 (PMC11817695; doi:10.3390/cells14030184)
Supplement: Supplementary file 1 [file cells-14-00184-s001.zip]

Archive with 1 entries (1 files):
- cells-3357686-supplementary.pdf
